# Supplementary material for: Unraveling immunotherapeutic targets for endometriosis: a transcriptomic and single-cell analysis
Source: Front Immunol. 2023 Nov 16;14:1288263. doi: 10.3389/fimmu.2023.1288263 (PMC10687456; doi:10.3389/fimmu.2023.1288263)
Supplement: Supplementary file 2 [file DataSheet_2.xlsx]

## Sheet: Supplementary file 3
Supplementary file 2 647 DEGs of GSE141549 dataset
id	logFC	AveExpr	t	P.Value	adj.P.Val	B
PTGIS	3.95059	9.57007	24.4656	2.48288e-52	4.90269e-48	108.106
PDLIM3	3.77669	9.33354	22.348	5.93696e-48	5.86156e-44	98.2667
C7	3.92475	9.47155	20.1616	3.53073e-43	2.32393e-39	87.4984
KLF2	2.41086	12.2072	20.0155	7.51807e-43	3.71129e-39	86.7567
INMT	3.08453	8.8467	19.4869	1.1854e-41	4.6814e-38	84.049
PODN	2.52638	10.7492	17.9407	4.62144e-38	1.52092e-34	75.9195
MMP23A	2.26279	8.59704	17.4494	6.79985e-37	1.81053e-33	73.2726
NEXN	2.4914	9.17453	17.4239	7.8235e-37	1.81053e-33	73.1345
FRZB	2.18656	9.39793	17.4142	8.25219e-37	1.81053e-33	73.0819
COL8A2	1.52884	8.60278	17.3776	1.00934e-36	1.99305e-33	72.8836
DPYSL3	2.70283	12.1485	17.1717	3.14821e-36	5.65133e-33	71.7632
CPXM2	2.75323	9.23858	17.1189	4.21799e-36	6.94071e-33	71.4751
AQP1	2.54657	10.4834	17.0655	5.67051e-36	8.61307e-33	71.1835
MYH11	3.95252	11.8483	16.9498	1.07816e-35	1.52067e-32	70.5505
LINC02381	2.16546	7.97445	16.7774	2.81715e-35	3.7085e-32	69.6041
PLSCR4	1.93503	10.0511	16.5865	8.1898e-35	9.5127e-32	68.5523
MSRB3	2.10839	9.08193	15.9787	2.51885e-33	2.76318e-30	65.1744
TCEAL2	2.95711	9.05522	15.6352	1.77596e-32	1.78901e-29	63.2479
GSTM3	1.75187	9.05566	15.6317	1.81202e-32	1.78901e-29	63.2281
RERG	2.44591	9.07521	15.5125	3.57945e-32	3.36571e-29	62.5565
FZD7	1.7312	7.89706	15.2774	1.37645e-31	1.23542e-28	61.2275
CCDC80	1.58411	7.91124	15.2432	1.67568e-31	1.43861e-28	61.0334
NIBAN1	2.52069	9.88779	15.1943	2.21906e-31	1.82573e-28	60.7562
PRELP	1.29176	7.40517	15.0897	4.05053e-31	3.19927e-28	60.1623
CFH	2.21969	8.93271	14.9338	9.95209e-31	7.15944e-28	59.2751
CYBRD1	1.81544	11.5355	14.9304	1.01521e-30	7.15944e-28	59.2554
HDC	1.8806	8.08003	14.8659	1.47361e-30	1.00337e-27	58.8876
SFRP2	4.28094	9.37626	14.8016	2.13718e-30	1.40669e-27	58.5207
ACTG2	3.75461	11.628	14.78	2.42097e-30	1.54208e-27	58.3976
TNFAIP8L3	2.13926	8.46655	14.7344	3.15299e-30	1.94559e-27	58.1368
TCF21	2.04152	8.09987	14.6962	3.93423e-30	2.3541e-27	57.9183
MEF2C	1.31865	8.87782	14.6573	4.92905e-30	2.86262e-27	57.6957
PGM5	2.35518	9.77819	14.5656	8.39496e-30	4.7362e-27	57.17
CAVIN2	2.12371	9.45346	14.4649	1.50701e-29	8.26598e-27	56.5923
SYNE4	-1.17078	7.69617	-14.4041	2.14608e-29	1.14531e-26	56.2433
CTSG	2.3479	8.20169	14.2176	6.36108e-29	3.22066e-26	55.1704
ADH1A	3.04876	9.34599	14.1955	7.23828e-29	3.57318e-26	55.0428
BHLHE22	1.65292	7.47633	14.1501	9.43657e-29	4.54474e-26	54.7809
PBX3	1.66815	10.4884	14.0575	1.62097e-28	7.62089e-26	54.2466
ZFHX4	1.20379	7.17209	13.9722	2.67007e-28	1.2202e-25	53.7537
CNOT11	-1.03918	11.7224	-13.9691	2.71896e-28	1.2202e-25	53.7358
STEAP2	1.50711	8.47203	13.9643	2.79645e-28	1.22708e-25	53.708
ROBO3	1.55935	8.41873	13.9319	3.38154e-28	1.45156e-25	53.5204
COL8A1	1.42669	7.75461	13.9201	3.62298e-28	1.52212e-25	53.4523
TACC1	1.13221	12.6533	13.8579	5.21748e-28	2.14634e-25	53.0921
ACTA2	1.55506	13.9725	13.8147	6.72056e-28	2.70825e-25	52.842
CNN1	3.24498	9.71283	13.7461	1.00507e-27	3.96923e-25	52.4445
AEBP1	2.02626	12.1605	13.7132	1.21891e-27	4.62857e-25	52.2539
SLC9A9	1.20346	8.51774	13.7083	1.25444e-27	4.6736e-25	52.2256
OPTN	1.23126	10.0102	13.6251	2.04625e-27	7.48245e-25	51.7422
AOC3	1.66377	8.07182	13.5991	2.38377e-27	8.55817e-25	51.5914
CLDN5	1.66437	9.9059	13.5876	2.55014e-27	8.99198e-25	51.5248
CCL14	2.47314	9.88943	13.5714	2.80494e-27	9.71689e-25	51.4307
PDE1B	1.0629	7.21668	13.5564	3.06446e-27	1.04329e-24	51.3433
CRB3	-1.47893	8.24063	-13.5158	3.89142e-27	1.30237e-24	51.1073
TPSAB1	2.41998	9.09565	13.5045	4.15765e-27	1.36828e-24	51.0419
NFIX	1.87567	11.3615	13.4562	5.5247e-27	1.78837e-24	50.7611
GPC3	2.57134	8.68533	13.453	5.63241e-27	1.79383e-24	50.742
LIMS2	1.87711	9.08432	13.445	5.90383e-27	1.85043e-24	50.6955
CBX7	1.45223	10.13	13.4386	6.13073e-27	1.89152e-24	50.6583
BNC2	1.65241	8.98739	13.3857	8.37145e-27	2.54312e-24	50.3505
LY96	1.75616	9.5087	13.2507	1.85543e-26	5.46826e-24	49.5643
MGP	2.13492	12.9153	13.2203	2.22071e-26	6.44856e-24	49.3868
C9orf152	-3.08195	9.29272	-13.2116	2.33714e-26	6.6883e-24	49.3363
GIMAP8	1.28568	9.09192	13.1824	2.77724e-26	7.72386e-24	49.1658
RHEX	-2.23575	9.62908	-13.1408	3.55185e-26	9.60751e-24	48.9228
PRNP	1.12585	12.4676	13.1332	3.71495e-26	9.9129e-24	48.8784
CAVIN1	1.19308	13.4933	13.1287	3.81338e-26	1.00399e-23	48.8526
CCDC3	2.15189	9.46966	13.1171	4.0852e-26	1.06073e-23	48.7846
MYL9	2.13013	10.412	13.115	4.13634e-26	1.06073e-23	48.7723
CSRP1	1.56486	12.8236	13.112	4.20926e-26	1.06559e-23	48.755
PMP22	1.08265	10.8882	13.1088	4.28997e-26	1.07228e-23	48.7362
SLC25A15	-1.04696	8.62987	-13.0907	4.77339e-26	1.17819e-23	48.6307
CPA3	1.87807	8.25909	13.0752	5.23337e-26	1.27578e-23	48.5398
ITPR1	1.61899	9.32031	13.0284	6.90127e-26	1.65653e-23	48.2665
TSC22D3	1.04909	9.98262	13.0269	6.96302e-26	1.65653e-23	48.2577
PDE2A	1.15844	7.61738	13.0011	8.10898e-26	1.90619e-23	48.1072
BSPRY	-1.16501	8.83297	-12.9892	8.70126e-26	2.02135e-23	48.0375
GLS	1.32894	9.32362	12.9831	9.02138e-26	2.04754e-23	48.0018
MN1	1.61616	8.54697	12.9174	1.33074e-25	2.98601e-23	47.6178
SGCE	1.48937	10.7894	12.9138	1.35876e-25	3.01462e-23	47.5972
CD24	-1.16068	8.07405	-12.9018	1.45896e-25	3.20095e-23	47.5269
CPE	2.21989	9.51731	12.8713	1.74763e-25	3.79216e-23	47.3485
FGL2	1.57401	9.06966	12.8506	1.97573e-25	4.24052e-23	47.2273
SORCS2	1.71352	8.76818	12.848	2.00579e-25	4.25875e-23	47.2124
ECRG4	2.3263	8.27228	12.8186	2.38726e-25	4.96199e-23	47.0404
TGFBR3	1.56988	10.9458	12.7883	2.85749e-25	5.79689e-23	46.8627
STAT5A	1.05325	9.99751	12.7871	2.87701e-25	5.79689e-23	46.856
LYSMD2	1.04135	8.85133	12.6914	5.07476e-25	1.01218e-22	46.2952
S1PR1	1.36591	8.58462	12.6395	6.90089e-25	1.34916e-22	45.9915
DOCK11	1.50204	9.2642	12.6377	6.97569e-25	1.35041e-22	45.9809
OVOL2	-2.20421	9.03401	-12.6289	7.3502e-25	1.4091e-22	45.9292
ABI3BP	1.79224	10.0773	12.6079	8.32202e-25	1.55707e-22	45.8065
NUAK1	1.4543	10.1561	12.6059	8.42391e-25	1.55707e-22	45.7945
MAN1C1	1.094	8.89345	12.6056	8.4375e-25	1.55707e-22	45.7929
AP1M2	-1.09091	7.71501	-12.5718	1.03102e-24	1.86775e-22	45.5948
UGT8	-1.4085	7.66508	-12.5699	1.04269e-24	1.87172e-22	45.5837
ACACB	1.81806	9.82275	12.5602	1.10449e-24	1.93002e-22	45.5268
PRSS8	-2.64801	9.88469	-12.5221	1.38441e-24	2.37709e-22	45.3036
ADGRF5	1.41516	10.5405	12.4657	1.93489e-24	3.29365e-22	44.9728
MAL2	-2.0215	9.18831	-12.3996	2.8643e-24	4.7132e-22	44.5852
RGS5	1.86455	8.94437	12.3923	2.99287e-24	4.88407e-22	44.5419
LRP1	1.25746	9.19102	12.3271	4.40769e-24	6.96274e-22	44.1593
HMGB3	-1.16339	8.54237	-12.3176	4.66324e-24	7.25041e-22	44.1037
WWC1	-1.82223	9.13422	-12.3029	5.08841e-24	7.8025e-22	44.0174
SLIT2	1.77693	9.59302	12.297	5.2692e-24	8.00351e-22	43.9829
CTSF	1.27283	9.95139	12.2943	5.35628e-24	8.02038e-22	43.9667
MB21D2	1.04055	8.55399	12.2928	5.40216e-24	8.02038e-22	43.9583
TMEM47	1.61653	10.3012	12.2559	6.72685e-24	9.91257e-22	43.7416
STOM	1.21236	12.2171	12.2449	7.18152e-24	1.04269e-21	43.677
FOXC1	1.84566	8.80211	12.2278	7.95133e-24	1.13773e-21	43.5764
COL14A1	1.38079	8.78358	12.2141	8.62224e-24	1.21611e-21	43.4963
SCG2	2.11657	7.86939	12.1874	1.01078e-23	1.41552e-21	43.3393
GALNT18	1.22235	8.79939	12.1787	1.06454e-23	1.48031e-21	43.2881
CLDN11	2.23097	8.03755	12.1724	1.10499e-23	1.52581e-21	43.2512
XPR1	-1.08931	10.2198	-12.1495	1.26555e-23	1.72341e-21	43.1172
AKAP12	1.19996	8.5737	12.1423	1.32123e-23	1.78692e-21	43.0746
RNASE1	1.4298	11.6824	12.1345	1.38386e-23	1.85889e-21	43.0288
FXYD6	1.70766	9.68749	12.1269	1.44756e-23	1.93132e-21	42.9844
SLIT3	1.56541	9.00935	12.1247	1.46675e-23	1.94379e-21	42.9714
CD47	1.0257	10.3273	12.1116	1.5858e-23	2.08754e-21	42.8943
ACKR1	2.64002	10.5916	12.1101	1.59957e-23	2.09173e-21	42.8857
TGFBR2	1.22267	11.4412	12.0782	1.9336e-23	2.51191e-21	42.6983
MAP7	-1.57657	9.16542	-12.0579	2.18264e-23	2.81688e-21	42.5786
DLX5	-2.46352	10.5132	-12.0511	2.27241e-23	2.9137e-21	42.5388
EHF	-1.56403	8.20351	-12.0311	2.55892e-23	3.23901e-21	42.4214
LIMS1	-1.32867	9.76496	-12.0234	2.67858e-23	3.36887e-21	42.3763
LHFPL6	1.64611	11.0528	11.9708	3.66168e-23	4.5474e-21	42.0674
GAS6	1.28091	11.6632	11.9669	3.74869e-23	4.62244e-21	42.0442
IRAK3	1.1723	8.11952	11.966	3.76893e-23	4.62244e-21	42.0388
TMC4	-1.30793	8.2041	-11.9403	4.39151e-23	5.35276e-21	41.8878
CNDP2	-1.29529	13.2756	-11.9214	4.91208e-23	5.95055e-21	41.7771
MPDZ	1.09587	9.27473	11.9155	5.08981e-23	6.12825e-21	41.742
TRPV2	1.21377	8.22092	11.8748	6.48085e-23	7.7558e-21	41.5032
MYOM1	1.96194	8.76904	11.865	6.86994e-23	8.17192e-21	41.4456
SLC25A10	-1.31559	8.36867	-11.8361	8.15978e-23	9.64809e-21	41.2756
MYLK	1.27861	8.55342	11.825	8.71884e-23	1.01272e-20	41.2101
TSPAN18	1.24417	8.16851	11.7979	1.02429e-22	1.16911e-20	41.051
CCN2	1.4865	12.7809	11.7765	1.16308e-22	1.30649e-20	40.9254
ILDR1	-2.18981	8.73048	-11.7525	1.34209e-22	1.49723e-20	40.784
SCRG1	2.084	8.12828	11.7443	1.4088e-22	1.56282e-20	40.736
KIAA1324	-3.22177	9.79102	-11.7346	1.49226e-22	1.64615e-20	40.6792
HEG1	1.15201	9.81404	11.7069	1.7599e-22	1.93061e-20	40.5162
GINS3	-1.14321	8.9028	-11.6997	1.83676e-22	2.00379e-20	40.4739
KCTD12	1.2056	10.3324	11.6901	1.94489e-22	2.1101e-20	40.4174
HERC5	1.28045	9.6707	11.6729	2.15493e-22	2.31256e-20	40.3161
MKX	1.67042	7.64982	11.6432	2.57103e-22	2.72944e-20	40.1416
SERINC2	-1.84862	9.01605	-11.6303	2.77614e-22	2.93142e-20	40.0658
NGF	1.25886	7.50349	11.606	3.20729e-22	3.36868e-20	39.9232
LMOD1	1.70811	8.66501	11.5701	3.97015e-22	4.12603e-20	39.7123
MIR99AHG	1.27516	9.43327	11.56	4.21683e-22	4.35946e-20	39.6528
CALD1	1.61482	11.0126	11.5547	4.35287e-22	4.47666e-20	39.6214
FMO2	1.50339	7.62416	11.5278	5.10823e-22	5.22627e-20	39.4633
FHL1	2.1879	10.3117	11.4811	6.74353e-22	6.72514e-20	39.1889
LPP	1.13477	12.7633	11.4562	7.81757e-22	7.67989e-20	39.0429
ANO6	1.05421	10.1157	11.4553	7.86206e-22	7.68536e-20	39.0373
CPVL	1.46805	8.88845	11.4274	9.28084e-22	9.02756e-20	38.8734
NDUFA4L2	1.16277	8.27876	11.4046	1.06281e-21	1.02874e-19	38.7394
RAP1GAP	-1.64053	9.32526	-11.3991	1.09821e-21	1.05781e-19	38.7071
SIX4	-1.08324	8.88311	-11.3715	1.29411e-21	1.23447e-19	38.5449
EBF3	1.79788	7.81034	11.3656	1.34045e-21	1.26722e-19	38.5101
MCUB	1.11598	10.0412	11.3455	1.51035e-21	1.41343e-19	38.3922
RIMS3	1.07771	8.19812	11.3426	1.53686e-21	1.43146e-19	38.375
RPL23AP32	1.15105	8.27131	11.337	1.58866e-21	1.47275e-19	38.3423
TMEM125	-1.50743	8.61752	-11.286	2.1516e-21	1.95786e-19	38.0426
PPM1H	-1.07154	7.9089	-11.2638	2.45538e-21	2.17416e-19	37.9121
MATN2	1.61367	11.0369	11.2375	2.87036e-21	2.48588e-19	37.7579
GABRP	-2.99203	10.8157	-11.2107	3.36717e-21	2.90341e-19	37.6002
SLCO2B1	1.29326	8.85485	11.1961	3.67154e-21	3.1521e-19	37.5147
PTPN3	-1.15024	8.34343	-11.1939	3.72053e-21	3.18032e-19	37.5016
RGS2	2.24023	9.66864	11.1837	3.95307e-21	3.3501e-19	37.4417
CXCL12	1.53843	9.57467	11.1829	3.97032e-21	3.35034e-19	37.4374
PLIN4	2.82484	8.3607	11.163	4.46916e-21	3.7421e-19	37.3204
DES	3.30021	8.86149	11.1626	4.47971e-21	3.7421e-19	37.3181
CD93	1.21119	11.2176	11.1598	4.55575e-21	3.77974e-19	37.3015
ADH1B	1.94623	7.75686	11.1513	4.79287e-21	3.95983e-19	37.2514
RAB25	-2.08585	9.06427	-11.1295	5.45471e-21	4.46924e-19	37.1236
PROS1	1.63018	10.9341	11.1182	5.83308e-21	4.7595e-19	37.0573
FABP4	2.99088	9.12322	11.1155	5.9266e-21	4.81591e-19	37.0416
ITGA11	1.70946	8.11219	11.114	5.98044e-21	4.81999e-19	37.0327
SELP	1.14409	7.23828	11.1092	6.15274e-21	4.91871e-19	37.0046
TMEM238	-1.6358	9.67125	-11.1058	6.27916e-21	4.99953e-19	36.9845
LMCD1	1.56655	10.2024	11.0969	6.62198e-21	5.25131e-19	36.932
FIBIN	1.05023	7.04806	11.0929	6.78105e-21	5.35595e-19	36.9086
PECAM1	1.4005	9.69217	11.0857	7.07482e-21	5.56571e-19	36.8667
FAM174B	-1.29683	9.63666	-11.081	7.27786e-21	5.70272e-19	36.8387
APOLD1	2.09211	8.84377	11.0626	8.11761e-21	6.31065e-19	36.7308
ANKDD1A	1.10066	9.2896	11.0511	8.69226e-21	6.70459e-19	36.6633
PLA2G2A	2.67384	8.60274	11.01	1.10954e-20	8.49184e-19	36.4221
FILIP1L	1.89723	9.86944	10.9982	1.19023e-20	9.07427e-19	36.3528
SELENOM	1.25082	11.48	10.9859	1.28049e-20	9.68759e-19	36.2806
SPINT2	-1.60263	12.1151	-10.9833	1.30015e-20	9.79875e-19	36.2655
OCIAD2	-1.16209	10.0073	-10.9694	1.41172e-20	1.0559e-18	36.1842
KCNMB1	2.54966	8.86817	10.9625	1.47079e-20	1.09181e-18	36.1437
SNAP25	1.26574	8.05457	10.9574	1.51651e-20	1.12153e-18	36.1135
ABCA8	1.61562	9.37323	10.9518	1.56719e-20	1.15469e-18	36.081
C1S	1.23425	11.8989	10.9429	1.65208e-20	1.21271e-18	36.0289
EPHA1	-1.07085	7.94681	-10.9007	2.12258e-20	1.5409e-18	35.7813
LAMA4	1.39409	9.9873	10.8936	2.21458e-20	1.6018e-18	35.7394
ACSL5	-1.31305	9.52779	-10.8755	2.46587e-20	1.76417e-18	35.6333
SYNC	1.16035	8.14828	10.8724	2.51108e-20	1.79003e-18	35.6153
SPARCL1	1.29855	13.0635	10.8696	2.55272e-20	1.81317e-18	35.5991
CCDC178	1.30826	8.21534	10.8489	2.88753e-20	2.02908e-18	35.4773
SH3D19	1.23255	9.95475	10.8475	2.91189e-20	2.03894e-18	35.469
FOS	3.18096	10.8146	10.8458	2.94088e-20	2.05196e-18	35.4593
AGTR1	1.37299	7.75561	10.8386	3.06925e-20	2.13211e-18	35.4171
FZD4	1.45763	10.3328	10.8317	3.19669e-20	2.19173e-18	35.3769
PCOLCE2	1.94606	8.62296	10.8295	3.23939e-20	2.20569e-18	35.3638
GALNT4	-1.97955	9.90231	-10.8277	3.27414e-20	2.21639e-18	35.3532
PRSS16	-1.23824	8.12177	-10.8069	3.70334e-20	2.47885e-18	35.2315
KRTCAP3	-1.26491	8.272	-10.7829	4.27084e-20	2.81107e-18	35.0907
NCAPD3	1.05392	11.1816	10.7773	4.41643e-20	2.88764e-18	35.0576
ZFP36	2.10643	11.8511	10.7565	4.99622e-20	3.22403e-18	34.9358
EMCN	1.10637	8.29019	10.7552	5.03211e-20	3.23662e-18	34.9287
TRIL	1.10075	8.29921	10.7465	5.29967e-20	3.37747e-18	34.8775
APCDD1L	1.34151	7.68537	10.7464	5.30241e-20	3.37747e-18	34.877
PLPP2	-1.5501	8.78113	-10.7419	5.44699e-20	3.4584e-18	34.8505
GPT2	-1.56403	10.0101	-10.718	6.27421e-20	3.95817e-18	34.7108
HLA-DPA1	1.45042	11.4821	10.7043	6.80601e-20	4.27999e-18	34.6305
ST6GALNAC1	-1.9625	9.02123	-10.6914	7.34724e-20	4.57661e-18	34.5549
CCN5	2.13758	8.30891	10.6891	7.44735e-20	4.62438e-18	34.5415
PLLP	-1.44915	8.84068	-10.6834	7.70502e-20	4.76938e-18	34.5079
CMAHP	1.10064	8.04522	10.6687	8.40553e-20	5.17058e-18	34.422
GIMAP1-GIMAP5	1.23842	9.21842	10.6281	1.0694e-19	6.47739e-18	34.1842
C1orf162	1.27124	9.8733	10.6128	1.17034e-19	7.02417e-18	34.0951
ITM2A	1.38988	8.72613	10.6037	1.23569e-19	7.3939e-18	34.0414
RARRES2	1.43575	10.8094	10.598	1.278e-19	7.62397e-18	34.0082
HOXB8	-2.03113	9.4372	-10.5852	1.37853e-19	8.17432e-18	33.9334
ARHGEF16	-1.19107	8.43234	-10.5438	1.76113e-19	1.0228e-17	33.6915
GPIHBP1	1.08801	7.84113	10.5421	1.779e-19	1.03015e-17	33.6815
HLA-DOA	1.23824	8.28314	10.5096	2.15727e-19	1.24191e-17	33.4911
C3orf70	1.57778	8.76075	10.4707	2.71488e-19	1.50584e-17	33.2641
CD302	1.05843	8.74785	10.4601	2.89096e-19	1.59901e-17	33.202
SCNN1A	-2.28682	11.2121	-10.4243	3.57246e-19	1.94867e-17	32.993
CDCA7	-1.22663	8.24937	-10.4172	3.726e-19	2.02126e-17	32.9514
COL16A1	1.81232	10.8386	10.4085	3.92125e-19	2.10978e-17	32.901
KCTD14	-1.32782	8.58522	-10.4045	4.01561e-19	2.15468e-17	32.8775
FAM107A	1.74092	9.41316	10.3917	4.33117e-19	2.31144e-17	32.8028
SLC39A6	-1.30476	9.39507	-10.3887	4.40818e-19	2.3462e-17	32.7854
FMOD	1.37904	9.7235	10.3719	4.86883e-19	2.57059e-17	32.6873
RNASET2	-1.05085	13.571	-10.3636	5.11353e-19	2.69258e-17	32.6388
ACOX2	1.17801	9.26145	10.3355	6.03776e-19	3.14569e-17	32.4748
SORBS1	1.83735	8.42085	10.3233	6.48781e-19	3.35362e-17	32.4038
TIMELESS	-1.00777	9.10484	-10.3225	6.52015e-19	3.36154e-17	32.3989
PLEKHA4	1.17762	9.66055	10.3146	6.82976e-19	3.47579e-17	32.3531
GPR160	-1.25758	7.7856	-10.3096	7.03487e-19	3.57096e-17	32.3239
GIMAP4	1.11774	10.5518	10.2963	7.61141e-19	3.84386e-17	32.2461
GAS1	2.15653	10.7768	10.2888	7.95448e-19	4.00687e-17	32.2026
CCN1	2.4326	10.3676	10.2707	8.85392e-19	4.44859e-17	32.0968
COBLL1	1.10849	9.9992	10.2497	1.00208e-18	5.00938e-17	31.9745
HOOK1	-1.67025	8.58549	-10.2455	1.02713e-18	5.12164e-17	31.9502
DDIT4L	1.34655	8.31097	10.2269	1.14624e-18	5.69978e-17	31.8418
ARHGEF6	1.07744	10.1321	10.2219	1.18059e-18	5.84261e-17	31.8127
IGSF9B	1.02197	7.08704	10.2052	1.3033e-18	6.38582e-17	31.7151
CCL2	1.9339	9.31245	10.2024	1.3248e-18	6.45913e-17	31.6989
HSD17B6	1.80327	7.95635	10.1984	1.35657e-18	6.59774e-17	31.6755
CLDN3	-2.2296	10.2208	-10.1934	1.39685e-18	6.77698e-17	31.6466
NTRK2	1.32753	7.61269	10.1749	1.55757e-18	7.51973e-17	31.5391
ZFPM2	1.00703	7.4844	10.1739	1.56728e-18	7.54816e-17	31.533
CAV1	1.42605	9.63767	10.1475	1.83133e-18	8.6718e-17	31.3792
HSPB2	1.05272	8.97484	10.1397	1.91782e-18	9.01648e-17	31.3337
RERGL	1.97576	8.73652	10.1311	2.01735e-18	9.39494e-17	31.2837
PLEKHH1	-1.14252	8.09572	-10.1122	2.25415e-18	1.04671e-16	31.1741
OLFML1	1.26641	10.1405	10.1119	2.25816e-18	1.04671e-16	31.1724
DKK3	1.15469	9.9668	10.091	2.55482e-18	1.16777e-16	31.0505
PDK4	2.08144	10.1298	10.09	2.56898e-18	1.17153e-16	31.0451
LYVE1	1.61829	8.10158	10.0719	2.85923e-18	1.29492e-16	30.9394
GRHL2	-1.10735	7.48436	-10.0621	3.02873e-18	1.36231e-16	30.8826
MYO5C	-1.01871	10.1302	-10.0458	3.33346e-18	1.48583e-16	30.7879
HOXB5	-1.82257	10.5851	-10.0302	3.6547e-18	1.61807e-16	30.6971
STRA6	-1.40935	8.68879	-10.0266	3.73278e-18	1.64894e-16	30.6762
SRPX	1.41189	10.8442	9.98952	4.64178e-18	2.0278e-16	30.4611
FAM83H	-1.47837	8.81211	-9.9881	4.68068e-18	2.04028e-16	30.4528
EPCAM	-2.37655	10.8876	-9.9759	5.02882e-18	2.1872e-16	30.382
PTGFR	1.07637	7.56604	9.97422	5.07868e-18	2.20403e-16	30.3723
ERBB3	-1.13225	8.32093	-9.9519	5.79084e-18	2.49119e-16	30.2428
UGT2B7	-1.93671	9.58535	-9.93932	6.23528e-18	2.67075e-16	30.1698
OSR1	1.50948	7.83266	9.92916	6.61891e-18	2.81675e-16	30.1108
EGR1	2.24594	11.69	9.896	8.0424e-18	3.41517e-16	29.9186
GSN	1.19071	11.0495	9.88327	8.66692e-18	3.6646e-16	29.8447
ALDH3B2	-2.21847	8.22108	-9.87757	8.96174e-18	3.7731e-16	29.8117
ASPN	2.14141	9.58958	9.87719	8.98187e-18	3.77353e-16	29.8095
RAB9B	1.19466	8.02068	9.86973	9.38362e-18	3.92172e-16	29.7663
PAX8	-1.23915	8.21762	-9.86742	9.51208e-18	3.96257e-16	29.7529
TENT5A	1.07652	11.4346	9.86673	9.55073e-18	3.97029e-16	29.7489
RELN	1.39145	8.14364	9.85419	1.02801e-17	4.26451e-16	29.6763
TENT5B	1.53711	7.71199	9.83772	1.13234e-17	4.65817e-16	29.5809
HSPB6	1.55793	10.1444	9.82156	1.24489e-17	5.06837e-16	29.4873
CWH43	-1.93442	8.21767	-9.79231	1.47791e-17	5.95793e-16	29.318
TSPAN1	-1.61083	8.93342	-9.78298	1.56099e-17	6.23953e-16	29.264
PDE7B	1.24344	8.98083	9.76516	1.73281e-17	6.84323e-16	29.161
UGT2B11	-1.56847	8.55066	-9.75848	1.80194e-17	7.07377e-16	29.1224
GPNMB	1.54083	11.485	9.72023	2.2546e-17	8.78094e-16	28.9012
STX18	-1.11559	7.98088	-9.69188	2.66158e-17	1.02049e-15	28.7375
TLCD1	-1.05261	7.73171	-9.64609	3.47918e-17	1.29867e-15	28.4731
CDH5	1.00839	9.59467	9.62675	3.89568e-17	1.43515e-15	28.3616
RASSF7	-1.43711	10.2919	-9.61541	4.16275e-17	1.52662e-15	28.2961
MTURN	1.06233	10.3027	9.60991	4.29851e-17	1.57182e-15	28.2645
REEP1	1.67846	8.59283	9.60755	4.35842e-17	1.59078e-15	28.2508
CCL21	1.81209	9.31431	9.59373	4.72491e-17	1.7182e-15	28.1711
GSTO2	-1.32419	9.71917	-9.57775	5.18713e-17	1.87249e-15	28.0791
MAPK13	-1.33949	9.57787	-9.56752	5.50643e-17	1.98051e-15	28.0201
DTNA	1.01864	8.1508	9.56473	5.59693e-17	2.0094e-15	28.004
ATP6V1C2	-1.52302	7.62189	-9.56095	5.72186e-17	2.05052e-15	27.9823
SCGB2A1	-3.01918	11.9858	-9.55703	5.85433e-17	2.0942e-15	27.9597
HOXB7	-1.43883	9.80368	-9.542	6.39113e-17	2.26977e-15	27.8731
MUSTN1	1.1974	7.77486	9.52526	7.04663e-17	2.48469e-15	27.7768
MFAP4	1.74237	11.6863	9.51343	7.55034e-17	2.6459e-15	27.7087
CCL19	2.278	8.3451	9.50591	7.88878e-17	2.74705e-15	27.6654
CEACAM1	-1.36543	8.85482	-9.49201	8.55494e-17	2.96361e-15	27.5854
TGFB3	1.50299	10.0396	9.48723	8.7966e-17	3.02609e-15	27.558
MYOZ3	1.6278	7.86492	9.47489	9.45265e-17	3.24612e-15	27.487
CPED1	1.23913	10.2133	9.46165	1.02107e-16	3.50036e-15	27.4109
LIMS3	-1.58069	9.28252	-9.45631	1.05333e-16	3.59845e-15	27.3802
SULF1	1.68045	10.6691	9.45214	1.07921e-16	3.67415e-15	27.3563
CYP2J2	-1.9145	8.54043	-9.44985	1.09375e-16	3.71723e-15	27.3431
JAML	1.32121	8.94173	9.44745	1.10913e-16	3.75657e-15	27.3293
ABCA9	1.05388	7.75037	9.43804	1.17162e-16	3.94689e-15	27.2752
PDGFRL	1.51254	10.4221	9.36835	1.75757e-16	5.73992e-15	26.8752
ABCA6	1.38978	8.24296	9.36282	1.81498e-16	5.91395e-15	26.8435
HLA-DRA	1.27472	12.3498	9.3613	1.83108e-16	5.95658e-15	26.8348
H4C12	-1.01956	8.65945	-9.3379	2.09788e-16	6.76876e-15	26.7006
PAPSS1	-1.43297	11.8635	-9.33213	2.16934e-16	6.9879e-15	26.6676
EPAS1	1.30832	11.7706	9.31438	2.40508e-16	7.68459e-15	26.5658
TJP3	-1.5192	8.79607	-9.30802	2.49557e-16	7.93519e-15	26.5294
ASRGL1	-1.93562	9.04601	-9.30502	2.53939e-16	8.05988e-15	26.5122
DUSP1	2.04082	12.3167	9.30478	2.54295e-16	8.05988e-15	26.5109
THBS2	1.91105	11.7365	9.27498	3.02316e-16	9.46043e-15	26.3403
ST14	-1.0054	7.81056	-9.23783	3.74989e-16	1.15515e-14	26.1278
SSPN	1.22192	9.84089	9.23509	3.81006e-16	1.17004e-14	26.1121
HOMER2	-1.92577	9.32326	-9.23314	3.85335e-16	1.18149e-14	26.101
GJB1	-1.14643	7.54118	-9.21534	4.27202e-16	1.30178e-14	25.9992
DPT	2.26228	9.25639	9.20433	4.55351e-16	1.38004e-14	25.9363
HSD11B2	-1.66844	9.00638	-9.20394	4.56389e-16	1.38007e-14	25.9341
MRGPRF	1.32272	10.3489	9.18347	5.13811e-16	1.53027e-14	25.8172
CH25H	1.33952	7.84748	9.18172	5.19049e-16	1.53891e-14	25.8072
FSTL3	1.23169	9.3978	9.16528	5.7087e-16	1.68245e-14	25.7134
FLNC	1.87304	10.6839	9.15492	6.06153e-16	1.77583e-14	25.6542
CSPG4	1.22026	8.28767	9.13885	6.65176e-16	1.93725e-14	25.5626
ABHD17C	-1.28736	10.2929	-9.13715	6.71754e-16	1.95353e-14	25.5529
JAM2	1.16702	9.51612	9.12329	7.27818e-16	2.10726e-14	25.4739
PAQR4	-1.26707	8.79927	-9.11809	7.50037e-16	2.16208e-14	25.4442
THBS1	2.24362	11.2257	9.10845	7.93013e-16	2.27599e-14	25.3893
GHR	1.14626	8.75694	9.09753	8.44659e-16	2.4137e-14	25.3271
PPP1R3C	1.37244	9.20868	9.08061	9.31354e-16	2.65759e-14	25.2308
CORO1C	1.00363	10.6025	9.06604	1.01313e-15	2.87019e-14	25.1478
STX19	-1.39409	7.89058	-9.05623	1.07214e-15	3.01145e-14	25.092
SGCA	1.49111	7.62383	9.04888	1.11858e-15	3.11969e-14	25.0502
C3	1.7827	10.0768	9.04548	1.14077e-15	3.17263e-14	25.0308
POPDC2	1.27085	7.64751	9.03312	1.22507e-15	3.39625e-14	24.9605
PLBD1	1.04592	9.87367	9.03294	1.22634e-15	3.39625e-14	24.9595
CD74	1.11548	12.7604	9.01737	1.34153e-15	3.69971e-14	24.871
PDGFD	1.32875	8.63043	9.00169	1.46846e-15	4.03284e-14	24.7819
BGN	2.11757	11.9493	9.00073	1.47659e-15	4.04954e-14	24.7764
MSX1	-2.00533	12.0371	-8.98797	1.58924e-15	4.35245e-14	24.704
SYNM	1.37586	7.95106	8.98143	1.65023e-15	4.50074e-14	24.6668
GATA2	-1.07341	9.25151	-8.97892	1.67427e-15	4.55375e-14	24.6526
CAPS	-1.76499	9.69502	-8.92811	2.24295e-15	5.97008e-14	24.3644
FBXO32	1.24018	9.56747	8.92787	2.24606e-15	5.97008e-14	24.363
CDCP1	-1.11514	8.38987	-8.92001	2.34986e-15	6.21989e-14	24.3185
VWC2	-1.29409	7.77579	-8.91575	2.40822e-15	6.35732e-14	24.2943
CSF1R	1.23241	10.9576	8.91042	2.48318e-15	6.53772e-14	24.2641
CAV2	1.02447	8.86733	8.89598	2.69793e-15	7.04674e-14	24.1823
CLDN10	-1.96566	10.521	-8.89229	2.75585e-15	7.18851e-14	24.1614
ADAMTSL2	1.13931	8.15422	8.88989	2.79412e-15	7.27873e-14	24.1478
RXFP1	-1.40127	7.61118	-8.88288	2.90887e-15	7.54778e-14	24.1081
GLT8D2	1.25953	9.63181	8.86522	3.2194e-15	8.29899e-14	24.0082
LOC105378644	-1.32758	8.62732	-8.86414	3.23934e-15	8.33863e-14	24.0021
COL7A1	-1.54218	10.8579	-8.86256	3.26884e-15	8.38773e-14	23.9931
PLAC9P1	-1.3778	8.11614	-8.86011	3.31518e-15	8.49046e-14	23.9793
CASQ2	1.80097	7.60894	8.85932	3.33023e-15	8.51797e-14	23.9748
GCNT3	-2.358	9.09497	-8.85522	3.40957e-15	8.67595e-14	23.9516
HOXC8	1.47243	7.67635	8.8543	3.42758e-15	8.71056e-14	23.9464
LAG3	1.04445	8.26394	8.84748	3.56438e-15	9.02335e-14	23.9078
CKS2	-1.23664	8.69033	-8.84595	3.59591e-15	9.09154e-14	23.8992
TSPAN7	1.21939	9.15924	8.83365	3.85869e-15	9.70621e-14	23.8296
SMOC2	1.26851	10.7226	8.81162	4.3783e-15	1.09435e-13	23.7052
SLC15A3	1.14329	9.40889	8.78334	5.14853e-15	1.27079e-13	23.5455
A2M	1.30726	11.6918	8.77373	5.43968e-15	1.3393e-13	23.4913
GPAT3	1.09013	8.37198	8.76891	5.59179e-15	1.37504e-13	23.4641
RNASE4	1.45911	10.9591	8.75342	6.11032e-15	1.4914e-13	23.3767
C9orf116	-1.11767	8.79911	-8.72346	7.25249e-15	1.75071e-13	23.2079
MS4A7	1.28874	8.79586	8.70931	7.86319e-15	1.8843e-13	23.1282
MAMDC2	1.55395	9.81012	8.70515	8.05263e-15	1.92503e-13	23.1048
CDK1	-1.02649	7.3552	-8.70292	8.15563e-15	1.94729e-13	23.0922
MGARP	1.4004	7.76874	8.67797	9.40457e-15	2.20812e-13	22.9519
TMEM176A	1.17097	8.6231	8.65731	1.05816e-14	2.46059e-13	22.8357
FST	1.16018	7.71859	8.6573	1.05821e-14	2.46059e-13	22.8356
PLCH1	-1.01665	7.32583	-8.65032	1.10118e-14	2.5491e-13	22.7964
RENBP	1.04467	8.47813	8.62142	1.29842e-14	2.97432e-13	22.6341
IGFBP5	1.27323	13.469	8.60874	1.39571e-14	3.16778e-13	22.563
PLA2G5	1.02477	7.08202	8.59921	1.47353e-14	3.32909e-13	22.5095
SAPCD2	-1.1067	7.58856	-8.58466	1.60074e-14	3.59593e-13	22.4279
RHPN2	-1.64872	10.7479	-8.58398	1.60696e-14	3.60579e-13	22.4241
FLNA	1.25037	10.1881	8.576	1.68169e-14	3.75641e-13	22.3794
OLFML2A	1.21541	10.1092	8.57078	1.7323e-14	3.85637e-13	22.3501
CEBPD	1.42841	12.4994	8.56517	1.78849e-14	3.96804e-13	22.3187
EGR2	1.76508	8.44559	8.55968	1.84527e-14	4.07569e-13	22.2879
MXRA5	1.62427	11.5688	8.55245	1.92273e-14	4.22786e-13	22.2474
TNFSF13B	1.04554	7.87105	8.52665	2.22633e-14	4.84153e-13	22.103
PI16	1.94455	8.13573	8.51102	2.43292e-14	5.26181e-13	22.0156
RGS1	1.99045	8.78837	8.49434	2.67455e-14	5.74664e-13	21.9224
MOGAT1	-1.467	7.95818	-8.49269	2.69968e-14	5.78878e-13	21.9132
GALNT15	1.30739	7.78837	8.48775	2.77637e-14	5.93315e-13	21.8856
ADAMTS9	-1.28435	10.7969	-8.47675	2.95507e-14	6.2878e-13	21.8242
SHANK3	1.00554	10.0259	8.469	3.08782e-14	6.53507e-13	21.7809
CACNA1H	1.15058	8.82454	8.46683	3.12611e-14	6.609e-13	21.7688
ITGB1BP2	1.00238	7.61916	8.4584	3.27906e-14	6.87192e-13	21.7217
SERPINF1	1.05502	11.4109	8.45826	3.28179e-14	6.87192e-13	21.7209
HSPB8	1.49293	9.21911	8.45551	3.33316e-14	6.9721e-13	21.7056
PRPH	1.42364	7.26371	8.45401	3.36175e-14	7.01703e-13	21.6972
MFAP5	2.01181	9.636	8.44768	3.48435e-14	7.2576e-13	21.6619
TSPAN13	-1.14846	9.8969	-8.44745	3.48891e-14	7.25942e-13	21.6607
CENPM	-1.05031	7.44563	-8.44278	3.58253e-14	7.43074e-13	21.6346
HOXC6	1.27402	8.07533	8.43326	3.78092e-14	7.785e-13	21.5815
CTSV	-1.23831	8.34243	-8.42931	3.86656e-14	7.93649e-13	21.5595
C11orf96	1.95656	11.8667	8.41692	4.1474e-14	8.43404e-13	21.4904
SIRPA	1.06349	11.2365	8.40169	4.52063e-14	9.14594e-13	21.4056
LRATD2	-1.32537	10.2428	-8.39714	4.63823e-14	9.3551e-13	21.3803
C1QA	1.15866	10.9141	8.38968	4.83806e-14	9.72833e-13	21.3388
AOX1	1.83837	8.78932	8.388	4.88435e-14	9.80146e-13	21.3294
DEFB1	-2.56741	10.5368	-8.38583	4.94461e-14	9.9123e-13	21.3173
ANTXR2	1.0413	10.9861	8.38396	4.99721e-14	9.98734e-13	21.3069
FMO1	1.2987	7.74965	8.36805	5.46725e-14	1.08281e-12	21.2184
SLC7A1	-1.3376	10.789	-8.36336	5.61384e-14	1.11073e-12	21.1923
IL20RA	-1.32646	8.55759	-8.32678	6.90138e-14	1.34659e-12	20.9891
C6orf141	-1.03405	7.92034	-8.31291	7.46293e-14	1.449e-12	20.9121
C1QTNF5	1.09053	10.7695	8.31014	7.57999e-14	1.47028e-12	20.8968
POC1B	-1.02295	8.96219	-8.27629	9.17239e-14	1.76356e-12	20.7091
NTM	1.07292	7.41426	8.27526	9.22581e-14	1.76867e-12	20.7033
RORB	-1.49025	9.35756	-8.27027	9.48894e-14	1.81559e-12	20.6757
TMEM30B	-1.18713	9.58611	-8.2587	1.01271e-13	1.93395e-12	20.6116
SOD3	1.09756	8.23067	8.23885	1.13231e-13	2.14573e-12	20.5017
DACT3	1.21278	9.46488	8.22353	1.2341e-13	2.31861e-12	20.417
MELK	-1.11861	7.66222	-8.22176	1.24643e-13	2.33688e-12	20.4072
MSX2	-1.24304	7.79017	-8.22099	1.25183e-13	2.343e-12	20.403
THBS4	1.6931	8.76084	8.20596	1.36206e-13	2.53489e-12	20.3199
FOSB	3.12669	9.66185	8.20528	1.36729e-13	2.53984e-12	20.3162
MS4A6A	1.21558	9.79416	8.19949	1.41247e-13	2.61638e-12	20.2842
HOXA11	-1.1625	8.46121	-8.18026	1.57342e-13	2.88208e-12	20.178
PLVAP	1.47556	10.764	8.17505	1.62001e-13	2.95645e-12	20.1493
OPN3	-1.03092	8.68168	-8.16683	1.69642e-13	3.07034e-12	20.1039
HLA-DQA1	1.41784	10.048	8.16384	1.72515e-13	3.11664e-12	20.0874
CYP4F12	1.18887	7.39675	8.15539	1.80874e-13	3.25276e-12	20.0408
DNAJC22	-1.02402	7.93252	-8.1391	1.98154e-13	3.54736e-12	19.9511
CITED4	-1.29867	9.91936	-8.13524	2.02484e-13	3.61833e-12	19.9298
ENO2	1.11721	8.9546	8.10197	2.43916e-13	4.30418e-12	19.7466
COBL	-1.24776	9.4601	-8.08683	2.65453e-13	4.64685e-12	19.6634
IL7R	1.26333	8.49082	8.07597	2.82053e-13	4.90266e-12	19.6037
NKD2	1.53331	9.26965	8.0752	2.8327e-13	4.91947e-12	19.5995
ASPM	-1.18202	7.81262	-8.0639	3.01718e-13	5.19872e-12	19.5374
GSTM5	1.09648	8.85108	8.03859	3.47476e-13	5.94048e-12	19.3985
SLC44A4	-1.43238	8.92145	-8.01154	4.04013e-13	6.81849e-12	19.2503
RSPO3	1.54221	8.62687	8.00971	4.0815e-13	6.87656e-12	19.2402
SLCO2A1	1.41815	10.1074	8.00605	4.16549e-13	7.00611e-12	19.2202
SLC2A1	-1.06018	8.29047	-7.99474	4.43632e-13	7.42369e-12	19.1582
GPR183	1.27497	8.16149	7.96232	5.31279e-13	8.77144e-12	18.9809
GFPT2	1.17922	10.5219	7.92656	6.47988e-13	1.06008e-11	18.7857
STXBP2	-1.13396	9.48723	-7.92509	6.53294e-13	1.06699e-11	18.7776
CDCA5	-1.27864	8.36877	-7.92474	6.54577e-13	1.0682e-11	18.7757
PRRT2	1.1119	9.69437	7.91264	7.0004e-13	1.13863e-11	18.7097
KIF11	-1.02625	7.66108	-7.91134	7.05095e-13	1.14591e-11	18.7026
SERPINE2	1.48793	11.7995	7.90625	7.25258e-13	1.17578e-11	18.6749
AGR2	-1.26785	7.97618	-7.87868	8.44972e-13	1.35319e-11	18.5247
MPZL2	-1.30885	10.229	-7.87781	8.49047e-13	1.35751e-11	18.5199
SEMA3C	1.11882	8.81064	7.84322	1.02816e-12	1.61255e-11	18.3318
GADD45B	1.39625	9.7991	7.79765	1.32239e-12	2.02418e-11	18.0844
CEP55	-1.17478	7.75118	-7.79587	1.33541e-12	2.04095e-11	18.0748
NCAPG	-1.11716	7.75187	-7.79131	1.36944e-12	2.0881e-11	18.05
DLGAP5	-1.18721	7.50363	-7.78304	1.43333e-12	2.17211e-11	18.0052
SELE	1.52318	7.45335	7.77026	1.53791e-12	2.31636e-11	17.936
OMD	1.06381	8.13851	7.76891	1.54941e-12	2.33014e-11	17.9287
CHRDL2	1.12774	7.08674	7.75836	1.64208e-12	2.45686e-11	17.8716
CCNA2	-1.02964	8.01354	-7.69284	2.35428e-12	3.42576e-11	17.5175
COL10A1	1.40566	7.25832	7.69002	2.39104e-12	3.46802e-11	17.5023
GNLY	-2.19306	9.35913	-7.68172	2.50234e-12	3.61457e-11	17.4576
HLA-DRB3	1.34397	9.86505	7.66659	2.71893e-12	3.89608e-11	17.3761
NCS1	1.13849	9.14923	7.66182	2.79096e-12	3.9964e-11	17.3504
TYMS	-1.3531	8.87258	-7.65316	2.92665e-12	4.17555e-11	17.3037
MT1F	-1.68256	11.2482	-7.63743	3.18984e-12	4.5249e-11	17.2191
GREM1	1.7112	7.9437	7.63293	3.26952e-12	4.62567e-11	17.1949
E2F2	-1.32953	8.14405	-7.63288	3.27025e-12	4.62567e-11	17.1947
PHLDB2	1.06112	8.02973	7.63107	3.30288e-12	4.66658e-11	17.1849
CDS1	-1.16632	9.10002	-7.62967	3.32834e-12	4.69139e-11	17.1774
AURKA	-1.00116	8.23457	-7.62884	3.34346e-12	4.70899e-11	17.1729
IGFBP6	1.60079	11.6211	7.61449	3.61646e-12	5.05741e-11	17.0958
KRT19	-1.52409	11.824	-7.58514	4.24551e-12	5.8257e-11	16.9383
KLF9	1.11813	11.7393	7.57241	4.55115e-12	6.202e-11	16.87
RARRES1	1.21582	9.20921	7.56359	4.77548e-12	6.48086e-11	16.8228
CST1	-1.50454	7.78503	-7.55383	5.0365e-12	6.81169e-11	16.7705
FOLR2	1.08142	8.54098	7.55076	5.12156e-12	6.91725e-11	16.754
CENPA	-1.04142	7.37272	-7.54524	5.27777e-12	7.0991e-11	16.7245
AURKB	-1.06665	7.93567	-7.54472	5.29273e-12	7.11438e-11	16.7218
SLPI	-1.83309	10.7723	-7.50957	6.40911e-12	8.47651e-11	16.5338
ALDH1A2	-1.30435	11.9126	-7.49977	6.7599e-12	8.91061e-11	16.4815
CYGB	1.229	9.97549	7.49526	6.92759e-12	9.11948e-11	16.4574
SERPINE1	1.92465	8.78769	7.48791	7.2099e-12	9.45329e-11	16.4182
BST2	1.18481	10.2209	7.48722	7.2368e-12	9.47599e-11	16.4146
GEM	1.45265	8.52345	7.48175	7.45511e-12	9.71033e-11	16.3854
PBK	-1.11022	7.33828	-7.478	7.60859e-12	9.88416e-11	16.3654
TOP2A	-1.5748	8.76662	-7.47692	7.65321e-12	9.92906e-11	16.3596
NKX3-2	1.28436	7.66462	7.44779	8.96378e-12	1.15201e-10	16.2044
PCP4	2.21412	8.23762	7.44294	9.20259e-12	1.18073e-10	16.1786
MARCKSL1	-1.09962	11.9165	-7.42794	9.98164e-12	1.26914e-10	16.0989
LOC105377986	-1.08944	7.4661	-7.38131	1.28447e-11	1.60222e-10	15.8513
NNMT	1.74661	10.5077	7.36705	1.38734e-11	1.71645e-10	15.7757
SLMAP	1.02761	10.8898	7.36316	1.41673e-11	1.74842e-10	15.7551
APCDD1	-1.28587	11.2985	-7.31895	1.79799e-11	2.17144e-10	15.5213
GINS2	-1.10275	8.08658	-7.31307	1.85571e-11	2.23841e-10	15.4903
HMMR	-1.03919	7.46016	-7.31001	1.88653e-11	2.27281e-10	15.4741
ORM2	-1.02012	7.06654	-7.29994	1.99158e-11	2.38771e-10	15.4209
ESR1	-1.48311	11.4684	-7.29756	2.01723e-11	2.41553e-10	15.4084
PDZRN4	1.13022	7.24881	7.29146	2.08449e-11	2.48853e-10	15.3762
ASF1B	-1.04984	7.61241	-7.28273	2.18454e-11	2.59075e-10	15.3302
CD163	1.27843	8.44606	7.27429	2.28587e-11	2.70442e-10	15.2857
RASEF	-1.23347	8.06214	-7.24005	2.74682e-11	3.217e-10	15.1055
MEG3	1.05399	9.46989	7.23245	2.86093e-11	3.33482e-10	15.0656
SLC19A3	1.25771	7.16315	7.22065	3.04754e-11	3.52943e-10	15.0036
RBPMS2	1.2393	10.0566	7.21153	3.19996e-11	3.69045e-10	14.9557
CENPF	-1.08422	7.94375	-7.17004	3.99408e-11	4.52739e-10	14.7383
PRKX	-1.12577	8.86753	-7.16435	4.11738e-11	4.64628e-10	14.7085
FOXL2NB	-1.34364	9.49593	-7.15845	4.24898e-11	4.7752e-10	14.6777
CCNB2	-1.32279	8.33088	-7.15825	4.25346e-11	4.77752e-10	14.6766
SMTN	1.28649	9.88329	7.13695	4.76472e-11	5.31249e-10	14.5653
HOXA9	-1.07024	9.82574	-7.12073	5.19445e-11	5.74619e-10	14.4807
FOXL2	-1.42066	9.21315	-7.09678	5.90014e-11	6.45095e-10	14.3558
PIGR	-1.76281	9.25648	-7.07623	6.5805e-11	7.12774e-10	14.2488
TK1	-1.18942	8.22757	-7.07476	6.63195e-11	7.17559e-10	14.2412
EMID1	-1.05273	8.42182	-7.06868	6.84944e-11	7.3947e-10	14.2095
ORM1	-1.03528	7.17843	-7.03746	8.08165e-11	8.63997e-10	14.0474
PGR	-1.10022	8.52798	-7.02401	8.67772e-11	9.21238e-10	13.9777
KIR2DL3	-1.59904	8.29846	-7.02346	8.70309e-11	9.23435e-10	13.9748
LAMC2	-1.01237	8.35766	-7.01728	8.9922e-11	9.49964e-10	13.9428
MUC1	-1.09797	10.8312	-7.00226	9.73494e-11	1.02085e-09	13.865
KIF20A	-1.35409	7.99182	-6.98018	1.09383e-10	1.13498e-09	13.7508
NUSAP1	-1.24997	8.9518	-6.97689	1.11299e-10	1.15426e-09	13.7338
DIO2	-1.01223	8.84207	-6.96464	1.18722e-10	1.22481e-09	13.6705
PTTG1	-1.03745	8.29131	-6.96279	1.19885e-10	1.23552e-09	13.661
PLAC9	1.27002	9.73919	6.96265	1.19975e-10	1.2358e-09	13.6603
TCN1	-2.00097	8.10249	-6.92434	1.46769e-10	1.4908e-09	13.4628
VSIG2	-1.2197	8.78372	-6.92085	1.49492e-10	1.51689e-09	13.4448
MT1G	-2.30843	10.3267	-6.90971	1.58496e-10	1.60167e-09	13.3875
SRGN	1.09979	11.2276	6.89633	1.70027e-10	1.70362e-09	13.3187
HGD	-1.11047	8.24688	-6.88903	1.76661e-10	1.76536e-09	13.2812
ELF3	-1.45496	8.95266	-6.85819	2.07644e-10	2.05521e-09	13.123
C19orf33	-1.33142	9.29166	-6.85614	2.09875e-10	2.07521e-09	13.1125
CFB	1.29959	10.453	6.81688	2.57675e-10	2.50396e-09	12.9116
TFCP2L1	-1.16623	7.72393	-6.74595	3.72771e-10	3.53541e-09	12.5501
ZBTB16	1.12076	8.43401	6.7188	4.29144e-10	4.03902e-09	12.4123
ENPP3	-1.80354	8.74639	-6.71495	4.37796e-10	4.11262e-09	12.3928
SLC30A2	-1.93006	8.33919	-6.69954	4.74164e-10	4.43316e-09	12.3147
IL6	1.59253	7.94143	6.69613	4.82602e-10	4.5014e-09	12.2975
UCP2	-1.09814	10.1246	-6.65485	5.97365e-10	5.49397e-09	12.0888
PERP	-1.27462	10.0074	-6.6438	6.32402e-10	5.78389e-09	12.033
WNT5A	-1.14458	10.1336	-6.64218	6.37706e-10	5.8297e-09	12.0248
ITGA5	1.04833	10.5472	6.63158	6.735e-10	6.13985e-09	11.9714
ANAPC4	-1.0225	11.4006	-6.62387	7.00797e-10	6.36519e-09	11.9326
NKG7	-1.37425	9.56256	-6.56161	9.64885e-10	8.52848e-09	11.6199
EDN3	-1.07951	7.64772	-6.50801	1.26918e-09	1.09725e-08	11.3519
PHYHIPL	-1.20099	7.78194	-6.50246	1.30567e-09	1.12634e-08	11.3242
IL2RB	-1.37786	9.50851	-6.49397	1.36345e-09	1.1731e-08	11.2819
CDH3	1.30659	8.77413	6.46358	1.59166e-09	1.35586e-08	11.1307
FOXJ1	-1.32979	8.75521	-6.45643	1.65065e-09	1.40248e-08	11.0951
CGN	-1.21168	9.08349	-6.44434	1.7552e-09	1.48419e-08	11.0351
ADAMTS1	1.22675	10.5154	6.43586	1.83249e-09	1.54042e-08	10.993
DUOXA1	-1.27803	7.57088	-6.4249	1.93728e-09	1.62505e-08	10.9387
SCGB2A2	-1.57966	7.65076	-6.41494	2.0376e-09	1.70413e-08	10.8893
TMSB15A	-1.08825	8.85346	-6.39462	2.25838e-09	1.87449e-08	10.7889
LAPTM5	1.00544	9.67663	6.38979	2.31424e-09	1.91521e-08	10.765
SOX17	-1.2253	10.0881	-6.3874	2.34239e-09	1.93769e-08	10.7532
SLC2A3	1.27876	11.2414	6.36749	2.59028e-09	2.12231e-08	10.6549
KIR2DL4	-1.15531	7.62908	-6.35057	2.8212e-09	2.29744e-08	10.5716
SCGB1D2	-2.58113	9.48151	-6.34274	2.93476e-09	2.38379e-08	10.533
ACPP	-1.12478	7.60879	-6.31744	3.33336e-09	2.6789e-08	10.4087
CDC20	-1.2671	9.36003	-6.30185	3.60508e-09	2.87387e-08	10.3322
SFN	-1.19377	8.10419	-6.22713	5.24064e-09	4.05334e-08	9.96712
VTCN1	-1.49131	9.05567	-6.20301	5.91059e-09	4.52016e-08	9.84976
F2RL1	-1.06933	8.44636	-6.20031	5.99054e-09	4.57068e-08	9.83665
HSPA6	1.23033	8.66465	6.18184	6.56733e-09	4.96662e-08	9.74699
HSD17B2	-1.68175	8.23195	-6.15477	7.5124e-09	5.61468e-08	9.61587
ATP8B3	-1.17395	7.71754	-6.15323	7.56991e-09	5.65338e-08	9.60843
LAMC3	-1.23408	10.7743	-6.0781	1.09755e-08	7.92036e-08	9.24628
HLA-DQB1	1.00591	7.85032	6.051	1.25418e-08	8.95011e-08	9.11628
RASD1	-1.26288	11.7467	-6.03654	1.34653e-08	9.54709e-08	9.04705
NDP	-1.22664	10.1985	-6.0011	1.60201e-08	1.11937e-07	8.8778
C1QC	1.02341	10.5662	5.98993	1.69199e-08	1.17807e-07	8.82458
KLK4	-1.23936	7.73628	-5.98763	1.71112e-08	1.19055e-07	8.81362
CXCL2	1.09884	7.38105	5.98276	1.75235e-08	1.21838e-07	8.79044
BAIAP2L2	-1.12265	8.73796	-5.96771	1.88594e-08	1.30255e-07	8.71889
DIRAS3	1.05882	7.30179	5.93347	2.22837e-08	1.51624e-07	8.55644
C1QB	1.06832	10.7461	5.88812	2.77712e-08	1.85323e-07	8.34215
BPIFB1	-1.41728	7.26718	-5.86085	3.16876e-08	2.09125e-07	8.21377
ISL1	1.16658	7.49681	5.84577	3.40806e-08	2.23796e-07	8.14294
SLC1A1	-1.24723	7.83128	-5.83475	3.59401e-08	2.34991e-07	8.09126
KIAA1210	-1.32626	8.82773	-5.82684	3.73366e-08	2.43558e-07	8.05418
CFD	1.61854	11.8689	5.7986	4.2768e-08	2.76612e-07	7.92208
SOCS3	1.02819	8.28458	5.78917	4.47494e-08	2.88012e-07	7.87804
DUSP5	1.30232	9.87916	5.73796	5.71794e-08	3.61301e-07	7.63974
LTBP2	1.04088	9.17477	5.72728	6.01704e-08	3.78504e-07	7.59018
IHH	-1.03567	7.34813	-5.71476	6.38701e-08	4.0012e-07	7.53219
FOXF1	1.06971	7.67993	5.70132	6.80908e-08	4.24675e-07	7.47001
PLA2G7	-1.05103	9.10766	-5.6782	7.5996e-08	4.69971e-07	7.36329
C4BPA	-1.60524	8.20091	-5.62746	9.66296e-08	5.88359e-07	7.12999
CEBPA	1.05627	8.65442	5.62023	9.99839e-08	6.06724e-07	7.09686
TRH	-1.18351	7.51149	-5.58519	1.17928e-07	7.07786e-07	6.93661
DUOX1	-1.09658	7.70862	-5.57541	1.23475e-07	7.38517e-07	6.892
KMO	-1.14515	7.61516	-5.51193	1.66199e-07	9.69788e-07	6.60369
PROM1	-1.29237	10.3556	-5.48835	1.855e-07	1.07384e-06	6.49713
LRRC26	-1.68176	7.99679	-5.45764	2.13943e-07	1.22699e-06	6.35881
KRT8	-1.25377	10.2257	-5.44636	2.25424e-07	1.28685e-06	6.30814
VNN1	-1.34578	8.69383	-5.41118	2.65241e-07	1.49513e-06	6.1505
FCN1	1.04938	8.38995	5.40812	2.69022e-07	1.51385e-06	6.13678
KRT8P47	-1.10143	9.58404	-5.39319	2.88189e-07	1.6107e-06	6.0701
VIP	1.12014	7.4507	5.39054	2.91716e-07	1.62902e-06	6.05832
SLC3A1	-1.41369	7.8427	-5.36968	3.21089e-07	1.78096e-06	5.96538
IDO1	-1.31339	8.98911	-5.36701	3.25058e-07	1.80096e-06	5.95348
PNOC	1.06706	7.30094	5.35771	3.39235e-07	1.87372e-06	5.91214
SCGB1D4	-2.27209	8.71185	-5.3465	3.57116e-07	1.96479e-06	5.86239
SIK1B	1.10998	9.03012	5.32932	3.86337e-07	2.11261e-06	5.78624
CLDN1	1.31204	9.99426	5.31517	4.12143e-07	2.2475e-06	5.72365
CRYAB	1.17574	11.1329	5.30497	4.31783e-07	2.34617e-06	5.67858
LAMP5	1.284	9.17029	5.25929	5.31481e-07	2.83945e-06	5.47756
PAEP	-2.18897	9.21932	-5.25795	5.34722e-07	2.85378e-06	5.47168
GZMA	-1.12396	10.081	-5.20608	6.76091e-07	3.54961e-06	5.24481
HP	1.21873	7.73638	5.14577	8.86462e-07	4.55716e-06	4.98298
COMP	1.89165	9.55396	5.12171	9.87135e-07	5.03019e-06	4.87907
PLA2G10	-1.00298	7.80996	-5.11566	1.01414e-06	5.15849e-06	4.853
ADAMTS4	1.16125	8.98831	5.03169	1.47197e-06	7.29188e-06	4.49337
LEP	1.00066	7.3757	5.01636	1.57498e-06	7.75549e-06	4.42812
LYZ	1.0549	9.81649	4.80218	3.99487e-06	1.82345e-05	3.53157
MEDAG	1.00776	9.14312	4.77562	4.47553e-06	2.02739e-05	3.42231
DACT2	-1.00199	8.72619	-4.73121	5.40682e-06	2.41436e-05	3.24063
PRG4	1.14578	7.67433	4.73103	5.41104e-06	2.4157e-05	3.23988
NR4A2	1.12177	9.0004	4.6602	7.29771e-06	3.19018e-05	2.95265
RN7SK	1.09598	7.37687	4.51396	1.34062e-05	5.55314e-05	2.36967
SERPINA5	-1.31384	10.7631	-4.50688	1.38024e-05	5.7053e-05	2.34179
ATP1A2	1.04083	8.53194	4.48376	1.51759e-05	6.23517e-05	2.25099
MS4A8	-1.04578	8.59167	-4.31611	2.98976e-05	0.000116418	1.60311
IRX3	-1.24788	9.90424	-4.29863	3.2056e-05	0.000124226	1.53662
MMP11	-1.29261	11.8485	-4.28217	3.42235e-05	0.00013191	1.47424
DEPP1	1.28614	11.3061	4.25098	3.8724e-05	0.000147687	1.35649
HAND1	1.02955	7.05375	4.1443	5.88134e-05	0.000217355	0.958772
SERPINA3	1.03515	10.8576	4.06868	7.87383e-05	0.000284079	0.681653
LEFTY2	1.17789	9.92628	3.26916	0.00135843	0.00384181	-1.9924
SPP1	-1.02024	10.7142	-3.06117	0.00264522	0.00704226	-2.60696
HLA-DRB1	1.10513	9.5249	2.89318	0.0044261	0.0112005	-3.07751
