# Supplementary material for: Unraveling immunotherapeutic targets for endometriosis: a transcriptomic and single-cell analysis
Source: Front Immunol. 2023 Nov 16;14:1288263. doi: 10.3389/fimmu.2023.1288263 (PMC10687456; doi:10.3389/fimmu.2023.1288263)
Supplement: Supplementary file 3 [file DataSheet_3.xlsx]

## Sheet: Supplementary file 2
Supplementary file 3 281 genes within magenta module
PDIA6
BTBD3
GRASP
BRF2
ACKR1
POMGNT2
TMED7
NDN
IL34
VIPR2
LXN
ZNF217
COL8A2
AQP1
BBOF1
GAS6
GALNT18
PDE1B
OLFML1
SCNN1D
FABP4
TRANK1
PSMC4
ROBO4
PTPRB
S1PR1
MEOX2
FAM241A
CDH23
LINC02381
DDIT4L
MYO1C
CFH
SLCO2A1
HOXA4
TMEM165
BGN
FAM180A
ITGA11
TMEM88
HES6
GON7
MALL
FZD4
CX3CL1
MN1
GGT5
PLCL2
CYTL1
TCF21
HTRA1
PI4K2B
NTM
PTGFR
GPIHBP1
CCDC3
MMP28
SSC5D
ALDH2
JAM2
TMEM260
FAM110D
SLIT3
NDFIP2
EBF2
CYYR1
KLHL4
PLVAP
EIF4EP2
VTN
WTIP
VSNL1
TXK
THSD7B
VCAM1
BCL6B
C1orf198
GNG7
CLDN15
GPC3
CCL21
FXYD1
PI16
ARF4
RERGL
CALHM2
HOXC6
TTPAL
VWCE
TINAGL1
FZD3
EMCN
CMTM6
PTGES
SCYL2
BET1
ADH1C
FOXL2NB
ADAMTS9
HRC
ITM2A
MGARP
LCN6
FMOD
FAM180B
CCDC80
RASA4B
SLC6A8
WNT5A
STAT5A
LTBP2
GBP4
ASTN1
PAK1IP1
TMEM159
MB21D2
FMO1
ARHGAP31
SRL
DPT
STARD8
IGFBP5
HSD17B14
B4GAT1
ABLIM2
RUSC2
MATN3
PDZD8
FNDC1
NOTCH3
GFPT1
HOXC9
SYDE1
GSN
CASZ1
C11orf54
PLEKHA4
ADH1B
C1orf54
SH3GL2
CCT6A
IFIT2
VAMP5
SMOC2
LAG3
CPLX1
LRP1
ARMT1
COL6A2
FOXC1
ISM1
KCNAB1
PLIN4
UBA7
CCM2L
GSTM5
LEO1
CMYA5
SLC39A6
KANK4
SFRP2
GDF6
ART5
ASPA
PON2
CD2AP
ZFPM2
OLFML3
EGFL7
HEG1
PRKCH
CLEC14A
COL8A1
ADH1A
CDC42EP5
TFAP2C
CLDN11
SLC37A3
LYRM2
PALM
CADM3
OSTC
ETNK1
FZD1
LZTS1
SERPINF2
HIGD1A
ADGRF5
ST6GALNAC6
THRA
SYNE3
ACSM3
ARHGEF4
KLF2
DMWD
CXCL12
YPEL4
CTSF
CEBPA-DT
CLIC6
CLCNKA
TXN
OSR1
TEF
APLNR
NAALADL1
PRRX2
RIPK2
RSPO1
GAL3ST4
INKA1
NPY1R
PON3
CPB1
NGF
SORCS2
PLEKHA6
FMO2
SMS
SLC33A1
SCN2B
CAMK1
HOXC8
MAN1C1
JAG2
EFNB1
FIBIN
COL10A1
CDH5
XPNPEP2
PCOLCE2
SELP
ADAMTSL2
ZNF366
PLA2G2A
CTHRC1
SRPX
SCG2
BST2
KBTBD11
SPARC
PRSS35
LINC00960
CLDN5
C1QTNF3
PLPP7
HOXD11
GLI2
RARRES2
GIMAP1-GIMAP5
IFITM1
CPE
HCFC1R1
TVP23C-CDRT4
JPH1
TGFBR2
PPP1R16B
ZNF195
LOC100240735
DLG4
QPCT
CERCAM
SEMA3C
NUS1
TRIL
SNTA1
TIE1
GSKIP
ITGA8
JAG1
HSD11B1
CCDC178
FHL5
TDRD10
ACVRL1
CLDN1
TMEM130
ARAP3
SHC3
EFEMP2
SOX18
CD93
SPCS2P4
COQ8A
DTX3
GATA5
PLAC9
SERPINF1
PLS1
HSPA12B
GIMAP6
RRAS2
SCN4B
STEAP1
OSTF1
INMT
LYRM9
PODN
THY1
IL17D
MYOZ3
RSPO3
CYP4F12
AEBP1
SLC35A3
P3H3
EMILIN1
COLGALT2
HOXC4
PDE2A
NGFR
FBXL7
GYPC
JPH4
CCL19
CYGB
PTGIS
NR2F1
KRT222
HSP90B2P
NOTCH4
NKD2
ALDOC
IGFBP6
RUNX1
MSC
ADRB2
COL6A1
SLC6A10PB
LAMB2
TIMP1
ACACB
AMD1
ATP6V1B1
C1QTNF5
C7
CACYBP
CCDC58
CCN5
CD40
CD99L2
CILP2
CLEC1A
CNRIP1
COX4I2
CTIF
CTSK
CYP26B1
DCLK1
DNAJB11
EBF1
EBF3
EEF1E1
FAM107A
FAM214A
GHR
GPRASP2
GTF2I
GTF2IP1
HIF1A
HIGD1B
HNRNPK
HSPB2
ICAM2
IL11RA
IRF2BP2
JADE2
LDB2
LIMS1
LYPLA1
MMP23A
MRC2
MUSTN1
MX1
MYH10
MYO6
NDUFA4L2
NFIX
NUAK1
PDE7B
PDGFRL
PECAM1
PGK1
PKNOX2
PROCR
PRPS2
PSMD14
PSME4
RASL11A
RELN
ROBO3
SCARF2
SEC11C
SHANK3
SNCG
SPTBN1
SULT1A3
SYTL4
TGFB3
TNNT3
TOM1L1
TSPAN7
VASH2
VWF
ZFAND6
ZNF165
ZNF827
