# Supplementary material for: Unraveling immunotherapeutic targets for endometriosis: a transcriptomic and single-cell analysis
Source: Front Immunol. 2023 Nov 16;14:1288263. doi: 10.3389/fimmu.2023.1288263 (PMC10687456; doi:10.3389/fimmu.2023.1288263)
Supplement: Supplementary file 4 [file DataSheet_4.xlsx]

## Sheet: Sheet1
Reaction well	Fluorescent Groups	Target	Sample	Cq	Cq Mean value	Cq Standard deviation	Starting Template Quantity (SQ)	Logarithmic value of Starting Template Quantity	SQ Mean	SQ Standard deviation	Setpoint
G01	SYBR	CXCL12	12Z	24.1026	24.1026	0	NaN	NaN	NaN	0	72
G02	SYBR	CXCL12	12Z	24.1533	24.1533	0	NaN	NaN	NaN	0	72
G03	SYBR	CXCL12	12Z	23.7972	23.7972	0	NaN	NaN	NaN	0	72
G04	SYBR	Actin	12Z	17.1776	17.1776	0	NaN	NaN	NaN	0	72
G05	SYBR	Actin	12Z	17.1876	17.1876	0	NaN	NaN	NaN	0	72
G06	SYBR	Actin	12Z	17.0563	17.0563	0	NaN	NaN	NaN	0	72
G07	SYBR	SCG2	12Z	25.3388	25.3388	0	NaN	NaN	NaN	0	72
G08	SYBR	SCG2	12Z	25.1473	25.1473	0	NaN	NaN	NaN	0	72
G09	SYBR	SCG2	12Z	25.1514	25.1514	0	NaN	NaN	NaN	0	72
G10	SYBR	Actin	12Z	16.5775	16.5775	0	NaN	NaN	NaN	0	72
G11	SYBR	Actin	12Z	16.8906	16.8906	0	NaN	NaN	NaN	0	72
G12	SYBR	Actin	12Z	16.5209	16.5209	0	NaN	NaN	NaN	0	72
H01	SYBR	CXCL12	HESC	25.076	25.076	0	NaN	NaN	NaN	0	72
H02	SYBR	CXCL12	HESC	25.0621	25.0621	0	NaN	NaN	NaN	0	72
H03	SYBR	CXCL12	HESC	24.3889	24.3889	0	NaN	NaN	NaN	0	72
H04	SYBR	Actin	HESC	15.2012	15.2012	0	NaN	NaN	NaN	0	72
H05	SYBR	Actin	HESC	15.3425	15.3425	0	NaN	NaN	NaN	0	72
H06	SYBR	Actin	HESC	15.4149	15.4149	0	NaN	NaN	NaN	0	72
H07	SYBR	SCG2	HESC	26.7079	26.7079	0	NaN	NaN	NaN	0	72
H08	SYBR	SCG2	HESC	26.6182	26.6182	0	NaN	NaN	NaN	0	72
H09	SYBR	SCG2	HESC	27.1095	27.1095	0	NaN	NaN	NaN	0	72
H10	SYBR	Actin	HESC	15.7257	15.7257	0	NaN	NaN	NaN	0	72
H11	SYBR	Actin	HESC	14.695	14.695	0	NaN	NaN	NaN	0	72
H12	SYBR	Actin	HESC	15.3959	15.3959	0	NaN	NaN	NaN	0	72
